# Supplementary material for: The chromatin architectural regulator SND1 mediates metastasis in triple-negative breast cancer by promoting CDH1 gene methylation
Source: Breast Cancer Res. 2023 Oct 26;25:129. doi: 10.1186/s13058-023-01731-3 (PMC10601136; doi:10.1186/s13058-023-01731-3)
Supplement: Supplementary file 3 — Additional file 3. Original western blots from Figures 1 to 7. The original, uncropped western blot membranes or film scans are shown. Molecular weight markers are included when available. Figures 1E, 2B, 4B, 4C, 6B, 6F, 7C and Supplementary Fig. S2 included. [file 13058_2023_1731_MOESM3_ESM.xlsx]

## Sheet: Fig-1-E
		Fig-1-E
SND1
β-actin

## Sheet: Fig-2-B
		Fig-2-B									Fig-2-B
SND1										SND1
β-actin
										β-actin
					MDA-MB-231								BT-549

## Sheet: Fig-4-B
	Fig-4-B
SND1									SND1
DNMT3A
									DNMT3A
β-actin									β-actin

## Sheet: Fig-4-C
				Fig-4-C						Fig-4-C
		SND1						SND1						SND1
														BT-549
		β-actin
														β-actin
					MDA-MB-231
														DNMT3A
			DNMT3A					DNMT3A
			β-actin
														β-actin
					MDA-MB-231						BT-549

## Sheet: Fig-6-B
CDH1									CDH1
β-actin
									β-actin
		Fig-6-B									Fig-6-B

## Sheet: Fig-6-F
			Fig-6-F									Fig-6-F

## Sheet: Fig-7-C
					Fig-7-C							Fig-7-C
												BT549

## Sheet: Sub-Fig-2
								Sub-Fig-2							Sub-Fig-2
